# Supplementary material for: Trilayered Gires–Tournois Resonator with Ultrasensitive Slow-Light Condition for Colorimetric Detection of Bioparticles
Source: Nanomaterials (Basel). 2023 Jan 12;13(2):319. doi: 10.3390/nano13020319 (PMC9865847; doi:10.3390/nano13020319)
Supplement: Supplementary file 1 [file nanomaterials-13-00319-s001.zip]

Archive with 1 entries (1 files):
- nanomaterials-2148276 supplementary materials.pdf
